# Supplementary material for: Dynamic interplay between locus-specific DNA methylation and hydroxymethylation regulates distinct biological pathways in prostate carcinogenesis
Source: Clin Epigenetics. 2016 Mar 15;8:32. doi: 10.1186/s13148-016-0195-4 (PMC4791926; doi:10.1186/s13148-016-0195-4)
Supplement: Additional file 1: — Co-occurrence of methylation and hydroxymethylation in pathway regulation. This file lists all pathways found to be co-occurrent between 5mC- and 5hmC-enriched regions within each cell line, providing the genomic features and gene lists associated with enrichment for each mark. [file 13148_2016_195_MOESM1_ESM.zip]

Archive with 2 entries (2 files):
- Supplementary Methods and Figures.docx
- Supplementary Tables.docx
